# Supplementary material for: Emotion Processing in Late Adulthood: The Effect of Emotional Valence and Face Age on Behavior and Scanning Patterns
Source: Behav Sci (Basel). 2025 Mar 4;15(3):302. doi: 10.3390/bs15030302 (PMC11939290; doi:10.3390/bs15030302)
Supplement: Supplementary file 1 [file behavsci-15-00302-s001.zip]

Archive with 1 entries (1 files):
- behavsci-3379963-supplementary.pdf
